# Supplementary material for: Salivary Apelin and Asprosin Levels in Periodontitis and Diabetes Mellitus and Their Relationship with Clinical Periodontal Parameters
Source: Diagnostics (Basel). 2026 Apr 1;16(7):1054. doi: 10.3390/diagnostics16071054 (PMC13073507; doi:10.3390/diagnostics16071054)
Supplement: Supplementary file 1 [file diagnostics-16-01054-s001.zip]

Archive with 1 entries (1 files):
- Raw.Data. SALİVA. APELIN and ASPROSIN kopyası 3.xlsx
