# Supplementary material for: Salivary Apelin and Asprosin Levels in Periodontitis and Diabetes Mellitus and Their Relationship with Clinical Periodontal Parameters
Source: Diagnostics (Basel). 2026 Apr 1;16(7):1054. doi: 10.3390/diagnostics16071054 (PMC13073507; doi:10.3390/diagnostics16071054)
Supplement: Supplementary file 1 [file diagnostics-16-01054-s001.zip › Raw.Data. SALİVA. APELIN and ASPROSIN kopyası 3.xlsx]

## Sheet: Sayfa1
Patient ID	Study Groups	Age	Gender	HbA1c Value	Periodontal Status	Stage of Periodontitis	Grade of Periodontitis	Plaque Index	Gingival Index	Pocket Depth	Clinical Attachment Loss(CAL)	Body Mass İndex(BMI)	Asprosin Level (ng)	Apelin Level (ng)
1	1	38	1	0	1	0	0	0.57	0	1.41	0	24.8	0.1	10.854
2	1	42	2	0	1	0	0	0.35	0	1.28	0	25	0.13	32.536
3	1	39	1	0	1	0	0	0.53	0.02	1.44	0	24.7	0.08	0.269
4	1	36	2	0	1	0	0	0.1	0	1.68	0	25	0.03	0.297
5	1	45	2	0	1	0	0	0.03	0.1	1.39	0	23.7	0.1	103.693
6	1	41	1	0	1	0	0	0.46	0	1.73	0	23.8	0.03	0.165
7	1	44	1	0	1	0	0	0.46	0.01	1.37	0	24.8	0.2	0.15
8	1	42	2	0	1	0	0	0.39	0.32	1.78	0	23.6	0.07	0.38
9	1	44	2	0	1	0	0	0.35	0	1.44	0	22.9	0.1	174.259
10	1	39	2	0	1	0	0	0.28	0	1.53	0	24.1	0.34	174.259
11	1	43	2	0	1	0	0	0.89	0.1	1.42	0	24.7	0.06	0.13
12	1	46	1	0	1	0	0	0.69	0	1.44	0	24.6	0.1	143.027
13	1	45	2	0	1	0	0	0.92	0	1.6	0	24.5	0.13	9.451
14	1	40	1	0	1	0	0	0.74	0	1.25	0	24.6	0.05	5.731
15	1	39	2	0	1	0	0	0.82	0.23	1.5	0	23.1	0.02	3.195
16	1	40	2	0	1	0	0	0.77	0	1.29	0	23.9	0.04	27.809
17	1	36	2	0	1	0	0	0.71	0	1.46	0	23.5	0.03	5.516
18	1	39	2	0	1	0	0	0.7	0	1.18	0	24.5	0.1	0.727
19	1	42	1	0	1	0	0	0.62	0	1.54	0	23.7	0.06	17.534
20	1	44	1	0	1	0	0	0.85	0	1.32	0	22.8	0.09	39.647
21	1	42	1	0	1	0	0	0.79	0.26	1.25	0	24.7	0.05	38.334
22	1	44	1	0	1	0	0	0.96	0	1.46	0	23.5	0.14	1.601
23	1	39	2	0	1	0	0	0.62	0	1.54	0	23.9	0.03	0.137
24	1	44	2	0	1	0	0	0.76	0.34	1.57	0	23.2	0.01	1.068
25	1	42	1	0	1	0	0	0.64	0	1.42	0	25	0.1	239.582
26	1	44	1	0	1	0	0	1	0	1.48	0	23.3	0.05	0.642
27	1	45	2	0	1	0	0	0.64	0	1.42	0	23.6	0.05	3.623
28	1	36	1	0	1	0	0	0.75	0.08	2	0	23.3	0.29	0.212
29	1	41	2	0	1	0	0	0.64	0	1.15	0	23.5	0.03	0.683
30	1	42	1	0	1	0	0	0.68	0	1.42	0	23	0.06	136.361
31	2	41	1	0	2	2	1	1.75	1.21	1.46	2.89	24.5	0.04	0.192
32	2	36	1	0	2	2	2	2.12	1.6	1.84	2.8	23.7	0.15	150.115
33	2	46	1	0	2	2	1	2.07	1.15	2.09	2.9	24.6	0.09	203.601
34	2	48	1	0	2	2	2	2	1.64	1.89	3.03	22.4	0.1	2.368
35	2	47	2	0	2	3	2	1.84	1.31	2.26	3.71	24	0.91	0.03
36	2	39	1	0	2	4	3	2.58	3	5.32	7.35	25	0.05	0.407
37	2	45	2	0	2	2	2	1.29	1.22	2.5	2.44	23.7	0.12	0.515
38	2	48	1	0	2	4	3	1.52	2.32	2.42	4.32	24.7	0.05	2.499
39	2	43	1	0	2	3	3	1.64	1.28	3.8	4.94	23.8	0.34	0.992
40	2	37	2	0	2	4	3	1.26	2.69	4.1	4.97	22.9	0.14	1.708
41	2	36	2	0	2	4	3	2.22	2.62	3.64	4.75	23.9	0.2	6.446
42	2	38	2	0	2	2	2	1	1.08	2.1	3.02	24.6	0.09	4.356
43	2	43	2	0	2	3	3	1.44	1.14	2.25	3.51	24.5	0.24	12.236
44	2	42	2	0	2	3	2	1.88	1.47	2	3.32	24.8	0.06	13.176
45	2	40	2	0	2	3	3	2.5	2.58	2.85	4.12	25	0.06	0.631
46	2	41	2	0	2	3	3	2.2	1.9	2.1	3.02	24.7	0.07	0.537
47	2	37	2	0	2	2	2	1.41	1.62	1.83	2.81	24.6	0.05	1.021
48	2	43	1	0	2	3	2	1.64	1.25	2.48	3.39	24.3	0.1	1.708
49	2	49	1	0	2	4	2	2.1	1.84	2.89	4.23	24.6	0.03	0.099
50	2	40	2	0	2	2	1	1.73	1.31	1.73	3.26	23.5	0.07	0.142
51	2	40	1	0	2	3	2	1.23	1.23	1.69	4	22	0.32	0.241
52	2	43	2	0	2	3	2	1.25	1.48	2.14	4.44	22.9	0.08	0.547
53	2	45	1	0	2	2	2	2.12	1.4	2.02	3.04	23.1	0.06	0.613
54	2	37	1	0	2	4	3	2.22	1.88	4.47	6.52	23.6	0.12	23.922
55	2	44	1	0	2	2	2	1.64	1.32	1.39	2.62	25	0.02	0.414
56	2	39	2	0	2	2	2	1.53	1.39	1.5	2.8	23.9	0.32	0.241
57	2	39	2	0	2	2	1	1.57	1.19	1.82	3.01	24.2	0.04	0.301
58	2	36	2	0	2	3	3	1.48	1.72	2.28	4.06	24.8	0.07	4.592
59	2	37	2	0	2	2	3	1.8	1.73	2.36	3.36	24.6	0.08	2.368
60	2	44	1	0	2	2	3	1.89	1.35	2.83	4.12	24.9	0.07	0.391
61	3	41	2	7.6	2	3	3	2.12	1.68	4.68	3.84	24.8	0.34	0.803
62	3	44	1	8	2	4	3	2.13	1.66	4	4.56	24.1	0.99	0.656
63	3	41	1	7.9	2	4	2	2.42	2	2.02	3.76	24.6	0.99	1.264
64	3	43	2	8.2	2	4	3	2.23	2.82	4.35	4.61	24.8	0.18	0.476
65	3	42	2	7.5	2	3	3	1.43	1.86	2.34	3.21	24.6	0.04	0.301
66	3	41	1	7	2	4	3	2.4	3	3.6	4.6	24.8	0.16	1.937
67	3	39	1	8.4	2	4	3	2.44	2.27	3.05	4.36	24.9	0.18	0.57
68	3	45	2	8	2	3	3	0.82	1.07	3.07	3.32	24.1	0.25	1.96
69	3	46	1	7.2	2	4	3	1.6	1.95	2.7	4.65	24.3	0.06	0.536
70	3	44	2	8.1	2	2	1	1.83	1.12	1.68	2.52	24.6	0.03	0.315
71	3	39	1	7.4	2	4	3	2.53	2.23	2.69	4.84	23.4	0.06	1.636
72	3	43	2	7.5	2	2	2	2.33	1.55	1.94	3.01	22.6	0.07	2.568
73	3	38	1	8	2	2	2	1.58	1.08	1.87	3.22	22.5	0.08	0.412
74	3	39	1	7	2	3	2	2.03	2.46	3.91	5.57	23.6	0.1	0.236
75	3	45	2	7.4	2	3	3	2.16	2.04	2.84	4.4	23.7	1.61	1.021
76	3	43	2	8.3	2	3	2	1.6	1.26	3.04	3.69	22.8	0.07	8.457
77	3	39	1	8.5	2	3	2	1.84	1.63	2.15	4.36	25	0.06	3.623
78	3	47	2	8	2	3	3	2.73	2.46	3.17	4.88	24.4	0.05	2.057
79	3	46	2	7.5	2	3	2	1.31	1	2.44	4.44	23.7	0.27	0.348
80	3	39	1	7.6	2	2	2	1.62	1.16	1.81	3.39	24.8	0.27	0.148
81	3	45	2	7.3	2	2	2	1.42	1.17	2	4.02	23.5	0.4	0.499
82	3	44	1	8	2	3	3	1.53	1.34	2.19	5.32	25	0.09
83	3	47	2	8.5	2	3	2	1.61	1.5	2.33	3.63	24.6	0.12	0.228
84	3	45	2	8.3	2	3	3	2.12	1.7	4.9	5.3	24.7	0.16	0.023
85	3	46	2	7.6	2	3	2	1.36	1.44	2.7	4.22	33.7	0.08	0.338
86	3	40	1	7.2	2	2	2	1.03	1.14	2.67	3.96	22.8	0.05	0.459
87	3	45	1	8.1	2	3	2	1.36	1.44	2.7	4.22	22	0.03	0.577
88	3	42	2	8.3	2	3	2	1.59	1.18	2.16	4.03	23.5	0.14	0.024
89	3	44	2	8	2	3	2	1.95	1.63	2.77	5.43	24.1	0.1	0.156
90	3	42	1	7.9	2	2	2	1.23	0.84	3.46	3.53	24.9	0.086	0.536
